# Supplementary material for: Neuronal network dysfunction in a model for Kleefstra syndrome mediated by enhanced NMDAR signaling
Source: Nat Commun. 2019 Oct 30;10:4928. doi: 10.1038/s41467-019-12947-3 (PMC6821803; doi:10.1038/s41467-019-12947-3)
Supplement: Supplementary file 4 — Supplementary Data 1 [file 41467_2019_12947_MOESM4_ESM.xlsx]

## Sheet: Sheet1
FIGURE 1						FIGURE 2						FIGURE 3						FIGURE 4					FIGURE 5					FIGURE 6					FIGURE 7					SUPPLEMENTARY FIGURE 2						SUPPLEMENTARY FIGURE 3
1B - WB (One-way ANOVA and Bonferroni correction)	C2 vs. C1	ns	0.7147			2I - MFR (One-way ANOVA and Bonferroni correction)	C1 vs. KS1	ns	>0,9999			3E - WB (Mann-Whitney)	Ccrispr VS KScrispr	**	0.0079			4C - CONTROL NBQX (Mann-Whitney)	NT vs NBQX	**	0.0022		5A - WB (Mann-Whitney)	Cmos vs. KSmos	**	0.0074		6A - MFR (Mann-Whitney)	Ehmt1+/+ vs. Ehmt1 +/-	ns	0.459		7A - MK-801 on NB (Mann-Whitney)	Cmos vs. KSmos	****	<0,0001		2A -RT-qPCR iPSC (Mann-Whitney)	C2 vs. KS1	***	0.0006			3A - SIZE (One-way ANOVA and Bonferroni correction)	C1 vs. C2	ns	>0,9999
	C2 vs. KS1	**	0.0022				C1 vs. KS2	***	0.0003									4C - CONTROL D-APV (Mann-Whitney)	NT vs D-APV	ns	0.3636			Ccrispr vs. KScrispr	*	0.0283		6A - NBR (Mann-Whitney)	Ehmt1+/+ vs. Ehmt1 +/-	*	0.014								C2 vs. KS2	ns	0.1446				C1 vs. Cmos	ns	>0,9999
	C2 vs. KS2	ns	>0,9999				C1 vs. KSmos	*	0.0446			3F - SYNAPSIN (Mann-Whitney)	Ccrispr VS KScrispr	ns	0.7938													6A - NBD (Mann-Whitney)	Ehmt1+/+ vs. Ehmt1 +/-	*	0.01		7C - MFR (One-way ANOVA and Bonferroni correction)	C vs. KS	ns	>0,9999			Cmos vs. KSmos	**	0.0091				C1 vs. KS1	ns	>0,9999
	Cmos vs. KSmos	***	0.0006				C2 vs. Cmos	ns	>0,9999									4D - KS NBQX (Mann-Whitney)	NT vs NBQX	**	0.0022		5B - BDNF (Mann-Whitney)	Cmos vs. KSmos	*	0.0314								C vs. KS MK-801	ns	>0,9999									C1 vs. KS2	ns	>0,9999
	C1 vs. KS1	****	<0,0001				C2 vs. KS1	ns	>0,9999			3G - MFR (Mann-Whitney)	Ccrispr VS KScrispr	***	0.0002			4D - KS D-APV (Mann-Whitney)	NT vs D-APV	**	0.0022			Ccrispr vs. KScrispr	*	0.0246		6B - RATIO (Mann-Whitney)	Ehmt1+/+ vs. Ehmt1 +/-	*	0.02			KS vs. KS MK-801	ns	>0,9999		2B -RT-qPCR iNeurons (Mann-Whitney)	C2 vs. KS1	**	0.001				C1 vs. KSmos	ns	>0,9999
	C1 vs. KS2	ns	>0,9999				C2 vs. KS2	ns	0.6376														5B - GRIN1 (Mann-Whitney)	Cmos vs. KSmos	*	0.0148		6B - TAU (Mann-Whitney)	Ehmt1+/+ vs. Ehmt1 +/-	ns	0.1745								C2 vs. KS2	ns	0.1478				C2 vs. Cmos	ns	>0,9999
							C2 vs. KSmos	ns	>0,9999			3H - NBR (Mann-Whitney)	Ccrispr VS KScrispr	****	<0,0001									Ccrispr vs. KScrispr	*	0.0246							7D - NBR (One-way ANOVA and Bonferroni correction)	C vs. KS	****	<0,0001			Cmos vs. KSmos	****	<0,0001				C2 vs. KS1	ns	>0,9999
1E - SYNAPSIN (One-way ANOVA and Bonferroni correction)	C1 vs. C2	ns	>0,9999				Cmos vs. KS1	ns	>0,9999														5B - PPIA2 (Mann-Whitney)	Cmos vs. KSmos	ns	0.5337		6C - AMPLITUDE (Mann-Whitney)	Ehmt1+/+ vs. Ehmt1 +/-	ns	0.5774			C vs. KS MK-801	****	<0,0001									C2 vs. KS2	ns	>0,9999
	C1 vs. Cmos	ns	>0,9999				Cmos vs. KS2	ns	>0,9999			3I - NBD (Mann-Whitney)	Ccrispr VS KScrispr	*	0.0159									Ccrispr vs. KScrispr	*	0.3048		6C - FREQUENCY (Mann-Whitney)	Ehmt1+/+ vs. Ehmt1 +/-	ns	0.8441			KS vs. KS MK-801	*	0.0265		2D - Cell density (One-way ANOVA and Bonferroni correction)	C1 vs. C2	ns	>0,9999				C2 vs. KSmos	ns	>0,9999
	C1 vs. KS1	ns	>0,9999				Cmos vs. KSmos	ns	>0,9999																														C1 vs. Cmos	ns	>0,9999				Cmos vs. KS1	ns	>0,9999
	C1 vs. KS2	ns	>0,9999				KS1 vs. KS2	ns	0.0775			3J - NIBI (Mann-Whitney)	Ccrispr VS KScrispr	****	<0,0001								5C - NR1 EXPRESSION (Mann-Whitney)	Cmos vs. KSmos	***	0.0002							7E - NBD (One-way ANOVA and Bonferroni correction)	C vs. KS	****	<0,0001			C1 vs. KS1	ns	>0,9999				Cmos vs. KS2	ns	>0,9999
	C1 vs. KSmos	ns	>0,9999				KS1 vs. KSmos	ns	>0,9999															Ccrispr vs. KScrispr	**	0.0089								C vs. KS MK-801	ns	>0,9999			C1 vs. KS2	ns	>0,9999				Cmos vs. KSmos	ns	>0,9999
	C2 vs. Cmos	ns	0.6026				KS2 vs. KSmos	ns	>0,9999			3K - CV (Mann-Whitney)	Ccrispr VS KScrispr	*	0.0346																			KS vs. KS MK-801	***	0.0002			C1 vs. KSmos	ns	>0,9999				KS1 vs. KS2	ns	>0,9999
	C2 vs. KS1	ns	>0,9999			(Mann-Whitney)	WT vs. KS	ns	0.073														5E - NMDA/AMPA (Mann-Whitney)	Cmos vs. KSmos	***	0.00011													C2 vs. Cmos	ns	>0,9999				KS1 vs. KSmos	ns	>0,9999
	C2 vs. KS2	ns	>0,9999																					Ccrispr vs. KScrispr	*	0.0272							7F - NIBI (One-way ANOVA and Bonferroni correction)	C vs. KS	****	<0,0001			C2 vs. KS1	ns	>0,9999				KS2 vs. KSmos	ns	>0,9999
	C2 vs. KSmos	ns	>0,9999			2J - NBR (One-way ANOVA and Bonferroni correction)	C1 vs. KS1	****	<0,0001																									C vs. KS MK-801	****	<0,0001			C2 vs. KS2	ns	>0,9999
	Cmos vs. KS1	ns	>0,9999				C1 vs. KS2	****	<0,0001																									KS vs. KS MK-801	**	0.0013			C2 vs. KSmos	ns	>0,9999			3B - DENDRITES (One-way ANOVA and Bonferroni correction)	C1 vs. C2	ns	>0,9999
	Cmos vs. KS2	ns	>0,9999				C1 vs. KSmos	****	<0,0001																														Cmos vs. KS1	ns	>0,9999				C1 vs. Cmos	ns	>0,9999
	Cmos vs. KSmos	ns	>0,9999				C2 vs. Cmos	ns	>0,9999																								7G - CV (One-way ANOVA and Bonferroni correction)	C vs. KS	*	0.0445			Cmos vs. KS2	ns	>0,9999				C1 vs. KS1	ns	>0,9999
	KS1 vs. KS2	ns	>0,9999				C2 vs. KS1	****	<0,0001																									C vs. KS MK-801	ns	>0,9999			Cmos vs. KSmos	ns	>0,9999				C1 vs. KS2	ns	>0,9999
	KS1 vs. KSmos	ns	>0,9999				C2 vs. KS2	***	0.0004																									KS vs. KS MK-801	*	0.0219			KS1 vs. KS2	ns	>0,9999				C1 vs. KSmos	ns	>0,9999
	KS2 vs. KSmos	ns	>0,9999				C2 vs. KSmos	ns	0.0814																														KS1 vs. KSmos	ns	>0,9999				C2 vs. Cmos	ns	>0,9999
							Cmos vs. KS1	****	<0,0001																														KS2 vs. KSmos	ns	>0,9999				C2 vs. KS1	ns	>0,9999
1F-Mepsc AMPLITUDE (Mann-Whitney)	C vs. KS	ns	0.2				Cmos vs. KS2	****	<0,0001																																				C2 vs. KS2	ns	>0,9999
							Cmos vs. KSmos	****	<0,0001																													2E -Immuno (Mann-Whitney)	C2 vs. KS1	****	<0,0001				C2 vs. KSmos	ns	>0,9999
1F-Mepsc FREQUENCY (Mann-Whitney)	C vs. KS	ns	>0,9999				KS1 vs. KS2	ns	>0,9999																														C2 vs. KS2	****	<0,0001				Cmos vs. KS1	ns	0.6615
							KS1 vs. KSmos	ns	>0,9999																														KS1 vs. KS2	ns	0.2973				Cmos vs. KS2	ns	>0,9999
							KS2 vs. KSmos	ns	>0,9999																														Cmos vs. KSmos	***	0.0001				Cmos vs. KSmos	ns	0.5848
						(Mann-Whitney)	WT vs. KS	****	<0,0001																																				KS1 vs. KS2	ns	>0,9999
																																													KS1 vs. KSmos	ns	>0,9999
						2K - NBD (One-way ANOVA and Bonferroni correction)	C1 vs. KS1	****	<0,0001																																				KS2 vs. KSmos	ns	>0,9999
							C1 vs. KS2	****	<0,0001
							C1 vs. KSmos	*	0.0239																																			3C - SURFACE (One-way ANOVA and Bonferroni correction)	C1 vs. C2	ns	>0,9999
							C2 vs. Cmos	ns	0.5005																																				C1 vs. Cmos	ns	>0,9999
							C2 vs. KS1	****	<0,0001																																				C1 vs. KS1	ns	0.636
							C2 vs. KS2	****	<0,0001																																				C1 vs. KS2	ns	0.7135
							C2 vs. KSmos	ns	>0,9999																																				C1 vs. KSmos	ns	>0,9999
							Cmos vs. KS1	****	<0,0001																																				C2 vs. Cmos	ns	>0,9999
							Cmos vs. KS2	****	<0,0001																																				C2 vs. KS1	ns	>0,9999
							Cmos vs. KSmos	**	0.0029																																				C2 vs. KS2	ns	>0,9999
							KS1 vs. KS2	ns	0.8037																																				C2 vs. KSmos	ns	>0,9999
							KS1 vs. KSmos	****	<0,0001																																				Cmos vs. KS1	ns	>0,9999
							KS2 vs. KSmos	****	<0,0001																																				Cmos vs. KS2	ns	>0,9999
						(Mann-Whitney)	WT vs. KS	****	<0,0001																																				Cmos vs. KSmos	ns	>0,9999
																																													KS1 vs. KS2	ns	>0,9999
						2L - NIBI (One-way ANOVA and Bonferroni correction)	C1 vs. KS1	****	<0,0001																																				KS1 vs. KSmos	ns	0.9651
							C1 vs. KS2	***	0.0007																																				KS2 vs. KSmos	ns	>0,9999
							C1 vs. KSmos	*	0.0437
							C2 vs. Cmos	ns	>0,9999																																			3D - NODES (One-way ANOVA and Bonferroni correction)	C1 vs. C2	ns	>0,9999
							C2 vs. KS1	**	0.0014																																				C1 vs. Cmos	ns	>0,9999
							C2 vs. KS2	*	0.0162																																				C1 vs. KS1	ns	>0,9999
							C2 vs. KSmos	ns	0.3273																																				C1 vs. KS2	ns	>0,9999
							Cmos vs. KS1	****	<0,0001																																				C1 vs. KSmos	ns	>0,9999
							Cmos vs. KS2	***	0.0002																																				C2 vs. Cmos	ns	>0,9999
							Cmos vs. KSmos	*	0.0388																																				C2 vs. KS1	ns	>0,9999
							KS1 vs. KS2	ns	>0,9999																																				C2 vs. KS2	ns	>0,9999
							KS1 vs. KSmos	ns	>0,9999																																				C2 vs. KSmos	ns	>0,9999
							KS2 vs. KSmos	ns	>0,9999																																				Cmos vs. KS1	ns	>0,9999
						(Mann-Whitney)	WT vs. KS	****	<0,0001																																				Cmos vs. KS2	ns	>0,9999
																																													Cmos vs. KSmos	ns	>0,9999
						2O - %SPIKE (One-way ANOVA and Bonferroni correction)	C1 vs. KS1	ns	>0,9999																																				KS1 vs. KS2	ns	0.1825
							C1 vs. KS2	ns	0.8334																																				KS1 vs. KSmos	ns	0.1056
							C1 vs. KSmos	ns	0.5016																																				KS2 vs. KSmos	ns	>0,9999
							C2 vs. Cmos	ns	>0,9999
							C2 vs. KS1	ns	>0,9999																																			3E - LENGTH (One-way ANOVA and Bonferroni correction)	C1 vs. C2	ns	>0,9999
							C2 vs. KS2	ns	>0,9999																																				C1 vs. Cmos	ns	>0,9999
							C2 vs. KSmos	ns	0.3273																																				C1 vs. KS1	ns	0.4101
							Cmos vs. KS1	ns	>0,9999																																				C1 vs. KS2	ns	>0,9999
							Cmos vs. KS2	ns	>0,9999																																				C1 vs. KSmos	ns	>0,9999
							Cmos vs. KSmos	ns	>0,9999																																				C2 vs. Cmos	ns	0.3677
							KS1 vs. KS2	ns	>0,9999																																				C2 vs. KS1	ns	>0,9999
							KS1 vs. KSmos	ns	>0,9999																																				C2 vs. KS2	ns	>0,9999
							KS2 vs. KSmos	ns	>0,9999																																				C2 vs. KSmos	ns	0.2212
						(Mann-Whitney)	WT vs. KS	**	0.005																																				Cmos vs. KS1	*	0.0385
																																													Cmos vs. KS2	ns	>0,9999
						2P - CV (Mann-Whitney)	WT vs. KS	****	<0,0001																																				Cmos vs. KSmos	ns	>0,9999
																																													KS1 vs. KS2	ns	>0,9999
																																													KS1 vs. KSmos	*	0.0109
																																													KS2 vs. KSmos	ns	>0,9999
																																												3G - COLOCALIZATION (Mann-Whitney)	Cmos vs. KSmos	ns	0.7735
																																													Ccrispr vs. KScrispr	ns	0.3787
																																												3H - mEPSCs AMPLITUDE (Mann-Whitney)	C1 vs. KS1	ns	0.1891
																																													Cmos vs. KS mos	ns	>0,9999
																																													Ccrispr vs. KScrispr	ns	0.4166
																																												3H - mEPSCs FREQUENCY (Mann-Whitney)	C1 vs.KS1	ns	>0,9999
																																													Cmos vs. KS mos	ns	>0,9999
																																													Ccrispr vs. KScrispr	ns	0.933
																																												3J - AMPLITUDE (One-way ANOVA and Bonferroni correction)	C1 vs. C2	ns	>0,9999
																																													C1 vs. Cmos	***	0.0004
																																													C1 vs. KS1	***	0.0001
																																													C1 vs. KS2	ns	0.1232
																																													C1 vs. KSmos	ns	0.1321
																																													C2 vs. Cmos	****	<0,0001
																																													C2 vs. KS1	****	<0,0001
																																													C2 vs. KS2	**	0.0026
																																													C2 vs. KSmos	**	0.0025
																																													Cmos vs. KS1	ns	>0,9999
																																													Cmos vs. KS2	ns	>0,9999
																																													Cmos vs. KSmos	ns	0.8541
																																													KS1 vs. KS2	ns	>0,9999
																																													KS1 vs. KSmos	ns	0.6005
																																													KS2 vs. KSmos	ns	>0,9999
																																												(Mann-Whitney)	WT vs KS	ns	0.051
																																												3K - DECAY (One-way ANOVA and Bonferroni correction)	C1 vs. C2	ns	>0,9999
																																													C1 vs. Cmos	ns	0.1314
																																													C1 vs. KS1	**	0.0068
																																													C1 vs. KS2	****	<0,0001
																																													C1 vs. KSmos	ns	>0,9999
																																													C2 vs. Cmos	ns	>0,9999
																																													C2 vs. KS1	ns	0.2547
																																													C2 vs. KS2	****	<0,0001
																																													C2 vs. KSmos	ns	>0,9999
																																													Cmos vs. KS1	ns	>0,9999
																																													Cmos vs. KS2	***	0.0002
																																													Cmos vs. KSmos	ns	>0,9999
																																													KS1 vs. KS2	***	0.0007
																																													KS1 vs. KSmos	ns	0.0897
																																													KS2 vs. KSmos	****	<0,0001
																																												(Mann-Whitney)	WT vs KS	*	0.011
																																												3L - RHEOBASE (One-way ANOVA and Bonferroni correction)	C1 vs. C2	ns	>0,9999
																																													C1 vs. Cmos	ns	0.863
																																													C1 vs. KS1	**	0.0023
																																													C1 vs. KS2	ns	0.2773
																																													C1 vs. KSmos	ns	>0,9999
																																													C2 vs. Cmos	*	0.0436
																																													C2 vs. KS1	***	0.0001
																																													C2 vs. KS2	*	0.0129
																																													C2 vs. KSmos	ns	0.153
																																													Cmos vs. KS1	ns	>0,9999
																																													Cmos vs. KS2	ns	>0,9999
																																													Cmos vs. KSmos	ns	>0,9999
																																													KS1 vs. KS2	ns	>0,9999
																																													KS1 vs. KSmos	ns	0.1281
																																													KS2 vs. KSmos	ns	>0,9999
																																												(Mann-Whitney)	WT vs KS	*	0.016
																																												3M - TH (One-way ANOVA and Bonferroni correction)	C1 vs. C2	ns	0.2498
																																													C1 vs. Cmos	**	0.006
																																													C1 vs. KS1	*	0.0266
																																													C1 vs. KS2	ns	0.8627
																																													C1 vs. KSmos	ns	>0,9999
																																													C2 vs. Cmos	****	<0,0001
																																													C2 vs. KS1	****	<0,0001
																																													C2 vs. KS2	**	0.0018
																																													C2 vs. KSmos	*	0.0407
																																													Cmos vs. KS1	ns	>0,9999
																																													Cmos vs. KS2	ns	>0,9999
																																													Cmos vs. KSmos	*	0.0306
																																													KS1 vs. KS2	ns	>0,9999
																																													KS1 vs. KSmos	ns	0.134
																																													KS2 vs. KSmos	ns	>0,9999
																																												(Mann-Whitney)	WT vs KS	ns	>0,9999
																																												3N - RMP (One-way ANOVA and Bonferroni correction)	C1 vs. C2	*	0.046
																																													C1 vs. Cmos	ns	>0,9999
																																													C1 vs. KS1	ns	>0,9999
																																													C1 vs. KS2	ns	>0,9999
																																													C1 vs. KSmos	*	0.0339
																																													C2 vs. Cmos	ns	>0,9999
																																													C2 vs. KS1	ns	>0,9999
																																													C2 vs. KS2	*	0.0304
																																													C2 vs. KSmos	ns	>0,9999
																																													Cmos vs. KS1	ns	>0,9999
																																													Cmos vs. KS2	ns	0.9004
																																													Cmos vs. KSmos	ns	>0,9999
																																													KS1 vs. KS2	ns	0.9045
																																													KS1 vs. KSmos	ns	0.9897
																																													KS2 vs. KSmos	*	0.021
																																												(Mann-Whitney)	C vs KS	ns	>0,9999
																																												3O - FREQUENCY (Mann-Whitney)	C vs.KS	ns	0.3102
																																												3O - AMPLITUDE (Mann-Whitney)	C vs.KS	ns	0.0777
																																												3O - MBR (Mann-Whitney)	C vs.KS	ns	0.6839
																																												3O - BD (Mann-Whitney)	C vs.KS	****	<0,0001
[truncated: 12 more columns]

## Sheet: Sheet2
MFR	29.3 vs. Willem	1.15	-2,346 to 4,646	No	ns	>0,9999
	29.3 vs. Silvia	4.848	1,352 to 8,343	Yes	***	0.0003
	29.3 vs. CLone12	3.788	0,0371 to 7,539	Yes	*	0.0446
	WTC vs. Clone10	1.172	-3,538 to 5,883	No	ns	>0,9999
	WTC vs. Willem	-0.4463	-4,746 to 3,854	No	ns	>0,9999
	WTC vs. Silvia	3.251	-1,049 to 7,551	No	ns	0.6376
	WTC vs. CLone12	2.191	-2,318 to 6,701	No	ns	>0,9999
	Clone10 vs. Willem	-1.619	-5,919 to 2,681	No	ns	>0,9999
	Clone10 vs. Silvia	2.079	-2,221 to 6,379	No	ns	>0,9999
	Clone10 vs. CLone12	1.019	-3,491 to 5,529	No	ns	>0,9999
	Willem vs. Silvia	3.698	-0,1485 to 7,544	No	ns	0.0775
	Willem vs. CLone12	2.638	-1,441 to 6,717	No	ns	>0,9999
	Silvia vs. CLone12	-1.06	-5,139 to 3,02	No	ns	>0,9999
	29.3 vs. Willem	2.693	1,568 to 3,819	Yes	****	<0,0001			29.3 vs. Willem	-2.403	-3,089 to -1,717	Yes	****	<0,0001			29.3 vs. Willem	-19.02	-29,58 to -8,449	Yes	****	<0,0001
	29.3 vs. Silvia	2.467	1,341 to 3,593	Yes	****	<0,0001			29.3 vs. Silvia	-1.869	-2,541 to -1,198	Yes	****	<0,0001			29.3 vs. Silvia	-15.7	-26,05 to -5,357	Yes	****	<0,0001
	29.3 vs. CLone12	1.935	0,7272 to 3,143	Yes	****	<0,0001			29.3 vs. CLone12	-0.5997	-1,32 to 0,121	No	ns	0.2714			29.3 vs. CLone12	-11.24	-22,34 to -0,1378	Yes	*	0.0437
	WTC vs. Clone10	-0.8409	-2,323 to 0,6412	No	ns	>0,9999			WTC vs. Clone10	0.5032	-0,3811 to 1,388	No	ns	>0,9999			WTC vs. Clone10	1.355	-12,27 to 14,98	No	ns	>0,9999
	WTC vs. Willem	2.109	0,7626 to 3,456	Yes	****	<0,0001			WTC vs. Willem	-2.155	-2,971 to -1,34	Yes	****	<0,0001			WTC vs. Willem	-18.34	-30,9 to -5,781	Yes	***	0.0002
	WTC vs. Silvia	1.882	0,5359 to 3,229	Yes	***	0.0004			WTC vs. Silvia	-1.622	-2,425 to -0,8184	Yes	****	<0,0001			WTC vs. Silvia	-15.03	-27,4 to -2,654	Yes	**	0.0041
	WTC vs. CLone12	1.351	-0,06516 to 2,767	No	ns	0.0814			WTC vs. CLone12	-0.3521	-1,197 to 0,4928	No	ns	>0,9999			WTC vs. CLone12	-10.57	-23,58 to 2,448	No	ns	0.3273
	Clone10 vs. Willem	2.95	1,565 to 4,335	Yes	****	<0,0001			Clone10 vs. Willem	-2.659	-3,497 to -1,821	Yes	****	<0,0001			Clone10 vs. Willem	-19.7	-32,61 to -6,79	Yes	****	<0,0001
	Clone10 vs. Silvia	2.723	1,339 to 4,108	Yes	****	<0,0001			Clone10 vs. Silvia	-2.125	-2,951 to -1,299	Yes	****	<0,0001			Clone10 vs. Silvia	-16.38	-29,11 to -3,658	Yes	**	0.0016
	Clone10 vs. CLone12	2.192	0,7393 to 3,644	Yes	****	<0,0001			Clone10 vs. CLone12	-0.8553	-1,722 to 0,01131	No	ns	0.0575			Clone10 vs. CLone12	-11.92	-25,27 to 1,428	No	ns	0.1508
	Willem vs. Silvia	-0.2267	-1,465 to 1,012	No	ns	>0,9999			Willem vs. Silvia	0.5336	-0,2185 to 1,286	No	ns	0.8037			Willem vs. Silvia	3.313	-8,272 to 14,9	No	ns	>0,9999
	Willem vs. CLone12	-0.7583	-2,072 to 0,5554	No	ns	>0,9999			Willem vs. CLone12	1.803	1,007 to 2,6	Yes	****	<0,0001			Willem vs. CLone12	7.777	-4,487 to 20,04	No	ns	>0,9999
	Silvia vs. CLone12	-0.5317	-1,845 to 0,7821	No	ns	>0,9999			Silvia vs. CLone12	1.27	0,4859 to 2,054	Yes	****	<0,0001			Silvia vs. CLone12	4.464	-7,61 to 16,54	No	ns	>0,9999
	C1 vs. CMOS	-2.66	-7,732 to 2,411	No	ns	>0,9999
	C1 vs. KS1	-4.508	-9,854 to 0,8382	No	ns	0.1891
	C1 vs. KS MOS	-3.244	-8,209 to 1,720	No	ns	0.7696
	CMOS vs. KS1	-1.847	-7,193 to 3,499	No	ns	>0,9999
	CMOS vs. KS MOS	-0.5841	-5,549 to 4,381	No	ns	>0,9999
	KS1 vs. KS MOS	1.263	-3,981 to 6,508	No	ns	>0,9999
									CrisprKL vs. WT	0.4791	-0,18 to 1,138	No	ns	0.694			CrisprKL vs. WT	89.76	79,25 to 100,3	Yes	****	<0,0001
	CrisprKL vs. ks	-1.398	-2,508 to -0,2873	Yes	**	0.0024			CrisprKL vs. KS	-1.197	-1,861 to -0,5328	Yes	****	<0,0001			CrisprKL vs. KS	74.25	63,66 to 84,83	Yes	****	<0,0001
	wt vs. ks	2.308	1,576 to 3,04	Yes	****	<0,0001			WT vs. KS	-1.676	-2,116 to -1,237	Yes	****	<0,0001			WT vs. KS	-15.51	-22,28 to -8,747	Yes	****	<0,0001
	C1 F vs. CMOS F			No	ns	>0,9999
	C1 F vs. KS1 F			No	ns	>0,9999
	C1 F vs. KSMOS F			No	ns	>0,9999
				No	ns	>0,9999
	CMOS F vs. KS1 F			No	ns	>0,9999
	CMOS F vs. KSMOS F			No	ns	>0,9999
	KSMOS F vs. KS F			No	ns	>0,9999
	Cmos vs. KS mos	0.3607	-0,3598 to 1,081	No	ns	>0,9999
	Column P vs. KS GRIA2	-0.3609	-1,081 to 0,3596	No	ns	>0,9999
	Column P vs. KS GRIA3	-0.4646	-1,185 to 0,2559	No	ns	0.5023
	Column P vs. KS GRIA4	-0.1243	-0,8448 to 0,5962	No	ns	>0,9999
	Column P vs. KS GRIN1	-3.067	-3,787 to -2,346	Yes	****	<0,0001
	Column P vs. KS GRIN2A	-0.2829	-1,003 to 0,4376	No	ns	>0,9999
	Column P vs. KS GRIN2B	0.2904	-0,4301 to 1,011	No	ns	>0,9999
