# Supplementary material for: Neuronal network dysfunction in a model for Kleefstra syndrome mediated by enhanced NMDAR signaling
Source: Nat Commun. 2019 Oct 30;10:4928. doi: 10.1038/s41467-019-12947-3 (PMC6821803; doi:10.1038/s41467-019-12947-3)
Supplement: Supplementary file 6 — Source Data [file 41467_2019_12947_MOESM6_ESM.xlsx]

## Sheet: FIGURE 1
			FIG 1B								FIG 1E								FIG 1F
			C1	C2	KS1	KS2	Cmos	KSmos			C1	C2	Cmos	KS1	KS2	KSmos			C-FREQ	KS-FREQ	C-AMPL	KS AMPL
			1	0.82	0.41	1.2	1	0.4			0.38288	1.35884	0.5623	0.23697	0.65075	1.48573			0.49356	1.92642	17.3265	15.8895
			1	0.95	0.88	1.19	1	0.69			0.43478	0.88111	1.17472	0.46921	0.65681	1.45513			0.92074	1.24157	11.2222	14.4525
			1	0.8	0.38	0.7	1	0.7			0.4902	1.07325	1.15045	1.18182	1.40687	0.71945			0.52095	0.6476	11.383	22.8393
			1	1	0.55	0.78	1	0.8			0.85821	0.78574	0.52521	0.90361	0.75906	0.94522			0.16808	0.32778	23.114	18.1519
			1	0.8925	0.47	0.92	1	0.9			0.4908	1.221	0.86881	1.45631	1.00233	1.15813			0.24318	0.7055	11.9049	18.2735
			1		0.538	0.958	1	0.59			1.36905	0.82942	0.86526	0.40146	1.17211	0.82475			0.39186	0.35693	15.7725	28.0207
							1	0.698			1.25364	1.15096	0.82858	0.7533	1.05528	0.75655			0.22325	0.48092	18.7435	19.0212
											1.84783	1.50936	1.25034	1.31488	1.00551	1.1743			0.39385	0.19078	10.2393	14.7767
											1.6726	1.19718	1.48422	1.1245	1.04781	1.21393			0.27932	0.406	12.8145	23.0539
											1.29707	1.02341	0.69131	1.12981	1.08477	0.95623			0.32848	0.11	11.8906	15.8895
											1.14286	1.67649	0.78799	0.59785	0.5891	1.19189			0.236	0.045	19.2558	14.4525
											0.68762	1.96837	0.53626	0.8547		0.78669			0.45	0.9	17.64	22.8393
											0.72976	0.95278	0.71606	1.37609		1.43806			0.907	0.456	15.333	18.1519
											0.51608		1.15674	0.99959		0.89586			1.56	0.329	20.157	18.2735
											1.00061		1.02709	1.59179		1.22234			0.24	0.899	18.454	28.0207
											0.66667			1.27537					0.456	0.211	16.778	19.0212
											0.72874			0.83066					0.843	1.89	15.998	14.7767
											0.96618								0.22	1.01	22.334	23.0539
											1.34454								0.167	0.222	20.457	14.2
											1.91292								0.78	0.342	13.547	14.6
											1.94082								0.989	0.226	14.567	14.5
											1.33697								0.45	0.7	17.666	18
											0.63063								0.2	0.245	13.2	17.5
											1.50685								0.15	0.33	14.5	17.2
											1.54135								0.6	0.14	15.1	15.3
																			0.7	0.56	14.8	14.1
																			0.35	0.25	12.3
																			0.42	0.45	18.4
																			0.22	0.35	15.2
																					16.1

## Sheet: FIGURE 2
	FIG2C								FIG 2D								FIG 2E								FIG 2F								FIG 2I								FIG 2J								FIG 2K
	DIV17	DIV20	DIV24	DIV28	DIV32	DIV36	DIV40		DIV17	DIV20	DIV24	DIV28	DIV32	DIV36	DIV40		DIV17	DIV20	DIV24	DIV28	DIV32	DIV36	DIV40		DIV17	DIV20	DIV24	DIV28	DIV32	DIV36	DIV40		C1	C2	Cmos	KS1	KS2	KSmos			C1	C2	Cmos	KS1	KS2	KSmos			C1
	0.54	0.6	2.50117	6.25379	6.03	5.273	5.273		0	0	4.2	2.4	4	4	4		0	0	1.59833	1.98535	1.98535	1.98535	1.98535		300	300	12.6572	22.9446	23.3	1.98535	23.3		12.8239	6.25379	4.28792	10.9136	1.08061	2.09333			3.6	2.4	4.8	1.9	1.6	3			1.86302
	0.54	1.13	0.77603	6.52306	6.2	5.65	5.65		0	0	4.3	2.9	4.2	4.1	4.2		0	0	1.19347	1.56708	1.56708	1.56708	1.56708		300	300	13.0195	18.6171	18.7	1.56708	19.7		10.4454	6.52306	3.92056	8.70639	2.9695	5.73306			3.7	2.9	5.4	1.2	1.5	3.6			1.83878
	0.42	0.22	0.84749	3.98431	3.4	4.054	4.054		0	0	4.3	2.9	4.3	4.3	4.1		0	0	1.15139	1.92657	1.92657	1.92657	1.92657		300	300	12.7713	19.0223	19.02	1.92657	19.1		12.3621	3.98431	4.64111	10.0596	2.35286	6.07694			3.8	2.9	6.2	1.5	1.4	3.6			1.64833
	0.7	0.76	0.69703	3.9719	3.5	3.59	3.59		0	0	4	3	4	4	4.1		0	0	1.34065	1.68501	1.68501	1.68501	1.68501		300	300	13.4622	18.2127	18.32	1.68501	18.4		11.856	3.9719	4.54727	8.05708	1.73217	5.28389			4.1	3	5.4	1.5	1.5	2.4			1.71273
	0.9	0.4	1.38299	3.55889	3.3	3.56	3.56		0	0	4.4	3.9	4.5	4.3	4.3		0	0	1.47923	1.56684	1.56684	1.56684	1.56684		300	300	12.0953	13.8407	14	1.56684	13.9		5.53121	3.55889	5.20758	10.4781	2.07758	3.69			2.3	3.9	5.2	1.3	1.7	1.8			1.57957
	1.1	1.1	3.71569	3.59181	3.4	3.52	3.52		0	0	4.3	4.2	3.8	3.8	3.8		0	0	1.41605	1.54241	1.54241	1.54241	1.54241		300	300	12.6783	12.5906	12.6	1.54241	12.7		4.33153	3.59181	8.25939	14.8489	2.36819	3			2.1	4.2	4.2	1.8	1.7	2.8			1.38149
			1.57	5.64091	5.5	5.45	5.45		0	0	4.8	4.1	4.4	4.4	4.4		0	0	1.26786	1.69341	1.69341	1.69341	1.69341		300	300	11.2205	12.9411	13	1.69341	13.2		2.06062	5.64091	3.02208	2.69847	3.89817	2.88069			2.4	4.1	4.8	2	1.9	1.1			1.19231
			2.59792	2.52472	2.5	2.51	2.51		0	0	4.2	4.5	3.8	3.8	3.8		0	0	1.65497	1.23823	1.23823	1.23823	1.23823		300	300	12.578	12.2464	12.5	1.23823	12.4		8.79819	2.52472	5.53889	4.36917	2.52986	1.64567			2.4	4.5	5.2	2.1	1.5	1.7			1.90688
			2.36903	7.85875	6.3	5.85	5.85					3.6	3.6	3.6	3.6					1.55202	1.55202	1.55202	1.55202					15.374	15.6	1.55202	15.4		1.3211	7.85875	1.49889	4.29319	1.64276	2.25208			3.25	5	2.2	2	1.9	2.9			1.28018
			3.81264	9.29181	7.2	6.25	6.25					4.3								1.5093	1.5093	1.5093	1.5093					12.3985	12.5	1.5093	12.6		0.8195	9.29181	0.55167	2.61708	1.74615	1.99222			3.1	3.6	2.1	1.5	2	1.1			0.65752
			1.74433																														2.76109			4.00444	1.72465	1.20556			3.45	4.3		2.2	2	2.7			1.40112
			4.65083																														5.64145			0.93875	2.62564	1.68875			2.65			1	2.2	1.6			1.6343
			3.61708																														1.14886			1.21933	0.99285				2.85			1.2	2.2				1.05579
			1.73854																														1.84783			1.53944	1.92739				4.05			1.3	2.3				1.01721
																																	13.3803			1.75167	1.36399				5.8			1.5	2				1.9022
																																	9.83667								6.6								0.82483
																																	15.0373								6.4								1.5895
																																	6.92889								6								0.93003
																																	6.61061								6.4								1.35162
																																	9.01972								5.8								1.41412
																																	5.60111								6.6								1.0417
																																	4.66444								5.8								1.31963
																																	6.24861								5.6								1.45631
[truncated: 19 more columns]

## Sheet: FIGURE 3
		FIG 3E				FIG 3F				FIG3G				FIG 3F				FIG 3I				FIG 3J				FIG 3K
		Ccrispr	Kscrispr			Ccrispr	Kscrispr			Ccrispr	Kscrispr			Ccrispr	Kscrispr			Ccrispr	Kscrispr			Ccrispr	Kscrispr			Ccrispr	Kscrispr
		1	0.6			0.95791	0.88007			1.64424	0.76979			2.8	0.3			2.00834	1.76817			19.3592	141.686			0.35296	0.08678
		1	0.64			0.54842	0.94295			2.49042	1.33861			3	0.4			1.04713	1.52053			19.2454	58.5902			0.15063	0.03291
		1	0.69			1.76943	1.72997			1.62633	1.36796			1.9	0.6			2.04906	1.95902			29.7144	79.7678			0.51713	0.39738
		1	0.55			0.73671	1.88313			2.54481	1.3497			3.7	0.9			0.57995	1.33484			14.7153	65.5568			0.28975	0.24657
		1	0.62			0.6683	0.82533			2.35917	1.15148			2.3	0.5			0.87892	1.57906			25.3924	112.177			0.41653	0.78451
						1.10138	0.90498			3.035	0.86889			3.7	0.6			0.57319	1.67107			15.1238	92.5121			0.07728	0.31268
						0.69091	1.11705			1.82883	0.79759			2.8	0.4			1.30872	2.0188			19.9939	133.169			0.16095	1.18346
						1.70226	0.53623				1.64646			2.9	0.5			0.81869	1.84804			19.9244	108.21				1.18222
						0.74398	0.68504				1.09803				0.6				1.82643				96.472				1.13514
							1.12045				1.39952				0.3				2.1251				134.546				0.5671
							0.51438				0.5735				0.4				2.5084				126.073				1.01334
							0.66176				0.87593				0.5				2.33136								1.23093
							0.45907

## Sheet: FIGURE 4
			FIG 4C				FIG 4D			FIG4E
			NBQX	D-APV			NBQX	D-APV		KS																	C
			0	0.5			0	0		5MIN	10MIN	15MIN	20MIN	25MIN	30MIN	35MIN	40MIN	45MIN	50MIN	55MIN	60MIN	NASPM1	NASPM2	NASPM3	NASPM4		5MIN	10MIN	15MIN	20MIN	25MIN	30MIN	35MIN	40MIN	45MIN	50MIN	55MIN	60MIN	NASPM1	NASPM2	NASPM3	NASPM4	NBQX1	NBQX2
			0	0.54545			0	0		0	0	0.125	0.5	0.625	0.5	0.625	0.75	0.75	0.75	0.625	0.625	0	0	0	0		0.63636	0.63636	0.72727	0.81818	0.81818	0.81818	0.90909	0.81818	0.81818	0.90909	0.90909	0.90909	0.54	0.54545	0.72727	0.81818	0	0
			0	0.92308			0	0		0	0	0.375	0.375	0.375	0.375	0.625	0.5	0.375	0.5	0.375	0.5	0	0	0	0		0.8	0.8	0.8	0.75	0.78	0.8	0.9	0.8	0.9	0.9	0.9	0.9	0.8	0.8	0.6	0.7	0	0
			0	0.4			0	0		0	0	0	0	0.14286	0	0.28571	0.28571	0.28571	0	0.42857	0.14286	0	0	0	0		0.65	0.66	0.62	0.53846	0.53846	0.69231	0.76923	0.76923	0.84615	0.76923	0.84615	0.84615	0.8	0.76923	0.76923	0.61538	0	0
			0	1.08333			0	0		0	0	0	0.125	0.625	0.5	0.5	0.5	0.375	0.375	0.625	0.375	0	0	0	0		0.75	0.75	0.8	0.72727	0.72727	0.54545	0.90909	0.81818	0.81818	1	0.90909	0.81818	0.8	0.81818	0.90909	0.81818	0	0
			0	1.06667			0	0		0	0	0.11111	0.22222	0.55556	0.55556	0.55556	0.66667	0.66667	0.55556	0.66667	0.66667	0	0	0	0		0.66	0.75	0.72	0.73	0.72727	0.72727	0.72727	0.81818	0.90909	0.90909	0.81818	0.90909	0.85	0.78818	0.63636	0.72727	0	0
										0	0	0	0	0.125	0.25	0.375	0.25	0.25	0.125	0.25	0.25	0	0	0	0		0.75	0.8	0.8	0.8	0.8	0.9	0.9	1.1	1	0.9	1	1.1	1	0.8	0.8	0.8	0	0
										0	0	0	0.375	0.25	0.375	0.375	0.5	0.625	0.625	0.375	0.25	0	0	0	0
										0	0	0	0	0.125	0.375	0.125	0.25	0.125	0.125	0	0	0	0	0	0
										0	0	0	0	0.25	0.375	0.625	0.25	0.5	0.25	0.25	0.5	0	0	0	0
										0	0	0	0	0.57143	0.71429	0.71429	0.57143	0.42857	0.57143	0.42857	0.42857	0	0	0	0
										0	0	0	0	0.25	0.625	0.5	0.375	0.125	0.5	0.125	0.25	0	0	0	0
										0	0	0	0	0.375	0.5	0.375	0.375	0.375	0.5	0.625	0.375	0	0	0	0

## Sheet: FIGURE 5
			FIG 5A						FIG 5B														FIG 5C						FIG 5E
			Cmos	KSmos	CCRIPSR	KSCRISPR			BDNF		GRIN		PPIA		BDNF		GRIN		PPIA				Cmos	Kmos	Ccrispr	KScripsr			Cmos	Kmos	Ccrispr	KScripsr
			1	2.21	1	1.75			Cmos	KSmos	Cmos	KSmos	Cmos	KSmos	Ccrispr	Kscrispr	Ccrispr	Kscrispr	Ccrispr	Kscrispr			1	4.57	1	2.442			0.21	0.42	0.32	0.45
			1	2.03	1	1.19			0.8	0.044	1.45	0.174	0.2	0.186	0.4	0.19	1.05	0.564	0.12	0.048			1	2.37	1	1.96			0.25	0.54	0.289	0.48
			1	1.58	1	1.31			0.45	0.2025	1.2	1.032	0.1	0.01	0.34	0.11	1.2	0.79	0.059	0.079			1	1.37	1	0.35			0.23	0.32	0.266	0.59
									0.55	0.1925	2.5	0.425	0.23	0.1794	0.29	0.23	0.99	0.299	0.063	0.028			1	3.14	1	1.916			0.31	0.46	0.34	0.54
									0.7	0.56	1.8	0.738	0.05	0.04									1	1.57	1	1.913			0.33	0.48	0.39	0.285
																							1	2.14	1	1.53			0.298	0.54	0.23	0.26
																							1	2.02	1	3.265			0.24	0.41	0.37	0.42
																							1	2.03	1	2.996			0.32	0.64	0.256	0.347
																							1	4.01	1	3.508
																							1	2.84	1	0.638
																							1	1.27	1	0.667
																							1	1.32	1	1.95

## Sheet: FIGURE 6
		FIG 6A										FIG 6B							FIG 6C
		FIRING RATE			BURST RATE			BURST DURATION				NMDA/AMPA			TAU				AMPLITUDE			FREQUENCY
		WT	EHMT1		WT	EHMT1		WT	EHMT1			WT	EHMT1		WT	EHMT1			WT	EHMT1		WT	EHMT1
		3.11638	2.31847		10	0.6		367.344	359.113			0.19598	0.28928		71.3699	96.9291			17.3	18.9		2.87	3.87
		3.35252	2.03425		10	0.2		336.19	370.876			0.4219	0.49739		70.0382	116.643			13.24	15.36		3.02	1.82
		3.6555	1.92322		10	1.6		319.639	897.17			0.31248	0.49304		89.7633	92.2903			12.47	14.52		1.54	1.52
		3.62287	1.84046		9.2	1.7		316.822	947.907			0.15332	0.85303		116.095	116.763			15.24	13.11		1.54	2.26
		1.75191	2.58951		5.3	6		469.683	397.962			0.2314	0.83245		114.698	103.256			16.55	18.45		4.17	2.75
		1.85543	2.75547		4.6	5.7		447.572	322.638			0.23228	1.00234		114.414	116.482			14.78	17.21		1.03	1.99
		2.04676	1.32625		5	6.4		363.776					0.21203			100.881			18.4	11.87		2.35	1.74
		2.93178	1.4214		8.5	7.1		348.139					0.47175			139.472			15.3	19.42		1.98	1.83
		1.37713			3.3			341.306
		1.16015			2.8			334.646
		1.33561			3			280.893
		1.48758			2.9			255.359
		1.69674			5			274.218
		1.70553			7			248.374
		1.81702			8			540.859
		1.87319			6.9			399.436
		3.2179			7			454.694
		3.23152			6.1			523.887
		3.03216			5.9			312.286
		3.17654			6.4			418.148
		1.25622			5.6			280.63
		1.34593			6.5			258.703

## Sheet: FIGURE 7
	FIG 7A (left)												FIG 7A			FIG 7C					FIG 7D					FIG 7E					FIG 7F					FIG 7G
	10MIN	20MIN	30MIN	40MIN	50MIN	60MIN	70MIN	80MIN	90MIN	NASPM1	NASPM2		C	KS		C	KS	KS MK			C	KS	KS MK			C	KS	KS MK			C	KS	KS MK			C	KS	KS MK
	0	0	0	0	0	0	0.41176	0.35294	0.94118	0	0		0.75	0		2.20375	4.89042	4.3			4.1	1.9	2.3			0.72075	1.88251	1.1573			14.0162	29.2522	29.5673			0.29552	0.3	0.2
	0	0	0	0	0	0	0.125	0.5	0.75	0	0		0.8	0		3.16306	2.85133	2.9			5.1	2	2.8			0.91771	1.7	0.8			10.781	28.2	21.03			0.13952	0.36	0.2
	0	0	0	0.16667	0.94444	0.83333	1.05556	1.16667	1.22222	0	0		0.75	0		2.75	3.64175	3.90342			5.7	2	2.9			0.64529	1.64	0.84			9.5944	23.4	19.3			0.31482	0.3	0.18
	0	0	0	0	0.125	0.375	0.5	0.75	1.0625	0	0			0		3.07819	1.73182	2.57803			5.1	1.6	2.7			1.26695	2.17703	1.38084			10.3883	37.0507	21.3245			0.17589	0.36	0.19
	0	0	0	0	0.10526	0.31579	0.57895	0.68421	--	0	0			0		3.01	2.85792	2.50773			5.4	1.6	2.2			1.31943	2.02591	1.33646			9.81239	32.746	17.9775			0.14138	0.3	0.17
	0	0	0	0	0.22222	0.33333	0.5	0.72222	0.77778	0	0			0		2.65861	1.60682	2.26167			5.2	1.7	2.1			0.59588	1.86654	1.16985			10.8168	32.7814	21.3156			0.32189	0.36	0.28
	0	0	0	0	0.125	0.1875	0.375	0.625		0	0			0		3.56042					4.7					1.31419					11.4271					0.33588
	0	0	0	0	0	0.21429	0.28571	0.57143		0	0			0		3.22042					5.8					1.03482					9.39628					0.07115
														0
														0
														0

## Sheet: SUPPLEMENTARY FIGURE 1
		FIG 1A
		GUSB
		Fibro	C1	C2	CMOS		Fibro	KS1	KS2	Kcmos
		1	1.9	0.89	1.21		1	1.1	1	0.95
		1	1.8	0.97	1.02		1	1.05	1	0.98
		1	2.4	1.04	0.81		1	0.98	1.1	1.04
		LIN28						1.04333	1.03333	0.99
		Fibro	C1	C2	CMOS
		1	1084	950	2012		1	1004	705	507
		1	1020	883	1925		1	980	754	470
		1	1102	1021	1998		1	1054	685	465
		NANOG						1012.67	714.667	480.667
		Fibro	C1	C2	CMOS
		1	2864	943	842		1	524	421	457
		1	3012	920	625		1	415	401	406
		1	2954	984	699		1	485	409	487
		OCT3/4						474.667	410.333	450
		Fibro	C1	C2	CMOS
		1	6904	8453	6584		1	2856	7564	2900
		1	6421	7902	6025		1	2750	9012	1274
		1	7012	7836	6285		1	2788	7865	2100
								2798	8147	2091.33
		SOX2	C1	C2	CMOS
		1	8431	2221	3201		1	1014	547	2212
		1	8247	2831	2892		1	1900	1147	1875
		1	8102	2514	3412		1	1624	1245	2770
								1512.67	979.667	2285.67

## Sheet: SUPPLEMENTARY FIGURE 2
			FIG 2A							FIG 2B							FIG 2D								FIG 2E
			C1	KS1	KS2	Cmos	KSmos			C1	KS1	KS2	Cmos	KSmos			C1	C2	KS1	KS2	Cmos	KSmos			C1	KS1	KS2	Cmos	KSmos
			0.851	0.336	0.666	1.105	0.701			0.845	0.401	0.784	1.003	0.714			265.176	194.888	246.006	293.93	258.786	357.827			0.884	0.812	0.828	1.577	0.326
			1.085	0.295	0.831	0.977	0.717			1.102	0.397	0.675	1.003	0.67			242.811	255.591	217.252	261.981	252.396	313.099			1.039	0.859	0.562	1.492	0.345
			1.064	0.38	0.883	0.917	0.579			1.053	0.289	0.894	0.993	0.674											1.062	0.64	0.578	1.067	0.927
																									0.811	0.804	0.941	0.643	0.843
																									0.715	0.733	0.866	1.166	0.84
																									0.726	0.761	0.777	0.533	0.696
																									0.952	0.593	0.93	0.665	0.55
																									0.953	0.874	0.747	1.078	0.38
																									0.981	0.845	1.018	1.629	0.439
																									1.138	0.625	0.817	0.783	0.648
																									1.09	0.839	0.646	0.816	0.612
																									0.951	0.863	0.783	1.078	0.792
																									0.97	1.171	0.536	0.92	0.448
																									0.817	0.628	0.833	0.866	0.538
																									1.052	0.908	1.237	0.688	0.402
																									1.092	0.594	0.981		0.649
																									1.035	0.571	0.674		0.541
																									1.212	0.778	0.943		1.036
																									0.859	0.499	1.274		0.459
																									0.908	1.316	0.984		0.415
																									0.856	1.293	0.542		1.125
																									0.998	0.718	0.811		0.657
																									1.146	0.712	0.9		0.522
																									1.109	1.122	0.639		0.524
																									0.978	0.823	0.508
																									0.948	0.776	0.737
																									1.272	0.583	0.705
																									0.944	0.491	0.5
																									1.281	1.164	0.63
																									0.792	1.089	0.497
																									1.027	0.903	0.702
																									1.169	0.779	0.666
																									1.02	0.493	0.684
																									1.259	0.932	1.107
																									1.092	0.405	0.952
																									0.865	0.581	0.54
																									1.078	0.636	0.739
																									0.919	0.698	0.683
																										0.827	0.766
																										0.645	0.731
																										0.756	0.648
																										0.676	0.626
																										0.683	0.724
																										0.666	0.482
																										0.662	0.744
																										0.585	0.623
																										0.879	0.518
																										0.835	0.815
																										0.481	0.749
																										0.321	0.486
																										0.497	0.62
																										0.658	0.769
																										0.506
																										0.476
																										0.409
																										0.39
																										0.665
																										0.991
																										0.673
																										0.873
																										0.562
																										0.49
																										0.744
																										0.815
																										0.571
																										0.882
																										1.039
																										0.694
																										0.557
																										1.009
																										1.022
																										0.827
																										1.123
																										0.819
																										0.873
																										1.294
																										0.507
																										0.601
																										0.986
																										0.774
																										0.772
																										0.839
																										0.669
																										0.651
																										0.519
																										0.537
																										0.797
																										0.929
																										0.753
																										0.629
																										0.644
																										0.673
																										0.71
																										0.449
																										0.486
																										0.624
																										0.51
																										0.525
																										0.888
																										0.722
																										0.975
																										0.819
																										0.719
																										0.685
																										0.712
																										0.739
																										0.944
																										0.528
																										0.397
																										0.392
																										0.365
																										0.432
																										0.442
																										0.291
																										0.49
																										0.565
																										0.444
																										0.467
																										0.489
																										0.386
																										0.477
																										0.722
																										0.652
																										0.596
																										0.399
																										0.62
																										0.392
																										0.311
																										0.368
																										0.598

## Sheet: SUPPLEMENTARY FIGURE 3
	FIG 3A							FIG 3B							FIG 3C							FIG 3D							FIG 3E							FIG 3G					FIG 3H
	C1	C2	Cmos	KS1	KS2	KSmos		C1	C2	Cmos	KS1	KS2	KSmos		C1	C2	Cmos	KS1	KS2	KSmos		C1	C2	Cmos	KS1	KS2	KSmos		C1	C2	Cmos	KS1	KS2	KSmos		Cmos	KSmos	Ccrispr	Kscrispr		AMPLITIDE						FREQUENCY
	220.934	53.621	156.54	231.45	235.569	181.847		5	2	7	7	4	6		59432	7144.95	45231.2	19592.5	10178.7	35095.9		16	17	37	4	54	17		296.022	200.159	258.854	95.2368	254.508	175.51		93.3333	66.6667	70.3704	80.8511		C1	K1	Cmos	KSmos	Ccrispr	Kscrispr	C1	K1	Cmos
	208.418	287.645	228.112	225.291	130.915	227.237		4	5	3	7	5	5		44812.2	40824.7	50852	41247.4	36312.8	47018.3		9	5	7	3	11	18		210.329	191.825	325.823	145.996	196.267	278.187		81.0811	83.3333	78.2609	89.0909		17.3265	15.8895	17.64	18.99	13.2	14.2	0.49356	1.92642	0.236
	228.968	287.681	319.369	184.418	138.203	721.27		8	5	5	5	4	5		48461.7	9290.5	23888.8	12025.2	13768.4	199126		16	9	10	5	7	14		177.205	98.7796	177.601	103.774	140.977	494.531		62.7907	92.8571	77.8947	81.3953		11.2222	14.4525	15.333	24.54	14.5	14.6	0.92074	1.24157	0.45
	212.816	203.411	251.796	146.896	242.671	157.535		7	7	5	5	7	4		36244.6	12957.8	25649.1	7648.55	10858.2	22788.3		4	8	23	6	36	15		112.102	80.6444	181.879	78.7797	138.436	203.129		75	79.4118	68.421	88		11.383	22.8393	20.157	13.765	15.1	14.5	0.52095	0.6476	0.907
	248.577	182.603	219.035	189.314	157.075	176.227		4	4	3	5	2	6		25980.9	12205.6	14202	13160.2	11067.2	42403.5		11	21	7	6	11	17		235.638	154.784	271.612	126.04	224.037	206.216				86.8852	73.8095		23.114	18.1519	18.454	15.87	14.8	18	0.16808	0.32778	1.56
	207.461	885.828	169.243	150.232	335.755	264.826		6	3	3	4	5	5		23224.2	91656.5	25405.7	18895.8	21433.5	108416		12	8	12	5	5	6		145.339	482.657	234.422	163.303	150.805	282.623				88.8889			11.9049	18.2735	16.778	14.458	12.3	17.5	0.24318	0.7055	0.24
	185.707	224.837	202.639	221.817	232.544	510.021		4	6	3	6	9	6		36635.8	9825.4	18990.3	13555.2	16723.7	195862		10	8	8	2	17	7		256.52	86.7502	239.068	74.1022	111.989	403.619							15.7725	28.0207	15.998	19.87	18.4	17.2	0.39186	0.35693	0.456
	267.641			213.11		366.167		8			9		7		20408.2			8233.6		59447.5		14			13		25		133.707			59.204		297.277							18.7435	19.0212	22.334	11.33	15.2	15.3	0.22325	0.48092	0.843
	193.496					254.569		3					3		29187.9					51395.5		25					9		372.521					353.617							10.2393	14.7767	20.457	21.34	16.1	14.1	0.39385	0.19078	0.22
	174.81					139.777		4					8		24048.8					21050.8		15					20		260.065					137.376							12.8145	23.0539	13.547	16.778			0.27932	0.406	0.167
	279.118					197.056		4					5		22474.3					19684.3		17					8		232.247					209.091							11.8906		14.567	17.704			0.32848		0.78
	275.719					253.536		4					9		29672.2					8113.5		13					15		233.66					69.3908							19.2558		17.666	22.83					0.989
	191.487					211.544		6					7		27113.6					8936.4		24					40		177.267					139.82										20.004
	199.721					363.055		6					4		12683.5					21718.8		9					44		92.1892					289.895
	197.662					258.212		5					8		21304.2					32613.9		17					23		185.036					116.78
	201.667					52.3258		4					5		66006					7995.55		31					22		466.498					99.7387
	247.612							3							41432.7							18							350.19
	192.883							4							42823.2							25							294.408
	336.665							5							45215.7							10							209.491
	252.755							5							39989.6							26							240.077
	191.459							3							49926							9							318.312
	153.928							4							43383.8							14							246.254
[truncated: 43 more columns]

[truncated: 6 more sheets: SUPPLEMENTARY FIGURE 3F, SUPPLEMENTARY FIGURE 4, SUPPLEMENTARY FIG5, SUPPLEMENTARY FIG6, SUPPLEMENTARY FIG7, SUPPLEMENTARY FIG8]
